# Supplementary material for: Moderating role of observing the five precepts of Buddhism on neuroticism, perceived stress, and depressive symptoms
Source: PLoS One. 2022 Nov 30;17(11):e0277351. doi: 10.1371/journal.pone.0277351 (PMC9710746; doi:10.1371/journal.pone.0277351)
Supplement: S1 Dataset — (XLSX) [file pone.0277351.s001.xlsx]

## Sheet: Data
id	Sex	Age	Living	Education	Income	Neuro	CSI_dep	PSStot	SBI5-PP
419	1	20	0	2	1	34	2	15	3
445	1	23	0	2	1	34	2	15	3
8	0	21	0	1	1	34	4	16	3
85	0	18	0	2	1	35	4	16	3
452	1	26	0	2	1	35	3	16	3
585	1	29	0	3	2	35	10	16	3
593	1	35	0	3	1	35	9	16	3
404	1	20	0	2	1	32	1	14	3
205	0	20	0	2	1	33	0	16	3
99	0	19	0	2	1	34	3	14	3
169	0	20	0	2	1	36	0	16	3
459	1	31	0	2	2	35	1	17	3
237	0	21	0	2	1	35	0	14	3
211	0	20	0	2	1	32	1	13	3
97	0	19	0	2	1	37	5	16	3
337	0	29	0	2	2	37	4	16	3
596	1	40	0	3	2	37	1	16	3
390	1	19	0	2	1	31	1	13	3
215	0	20	0	2	1	37	5	17	3
153	0	19	0	2	1	30	2	13	3
391	1	19	0	2	1	30	6	13	3
135	0	19	0	2	1	33	4	17	3
603	0	33	1	3	2	34	3	13	3
92	0	19	0	2	1	38	5	17	3
229	0	20	0	2	1	38	6	17	3
261	0	22	0	2	1	38	3	17	3
256	0	21	0	2	1	31	4	16	3
463	1	33	0	2	1	31	0	16	3
292	0	26	0	2	2	38	8	16	3
209	0	20	0	2	1	36	1	18	3
176	0	20	0	2	1	32	5	14	4
251	0	21	0	2	1	32	0	14	4
353	0	33	0	2	2	37	5	18	3
93	0	19	0	2	1	29	0	13	3
166	0	20	0	2	1	32	1	15	4
83	0	18	0	2	1	33	2	15	4
381	0	51	0	2	2	31	3	12	3
571	0	43	0	3	2	31	3	12	3
175	0	20	0	2	1	35	1	13	3
238	0	21	0	2	1	30	0	12	3
239	0	21	0	2	1	30	0	12	3
305	0	26	0	2	1	38	7	18	3
495	0	37	1	2	1	38	0	18	3
393	1	19	0	2	1	31	6	15	4
464	1	34	0	2	2	31	1	15	4
51	0	58	1	1	2	31	1	13	4
492	0	35	1	2	2	31	1	13	4
504	0	48	1	2	2	38	0	15	3
570	0	42	0	3	2	33	0	16	4
91	0	19	0	2	1	37	11	14	3
323	0	28	0	2	2	33	3	12	3
617	0	43	1	3	2	33	2	12	3
559	0	35	0	3	1	34	1	14	4
15	0	22	0	1	1	29	1	13	4
241	0	21	0	2	1	29	2	13	4
363	0	35	0	2	2	29	1	13	4
120	0	19	0	2	1	29	2	15	3
192	0	20	0	2	1	32	4	16	4
150	0	19	0	2	1	39	7	16	3
326	0	28	0	2	1	29	3	14	4
121	0	19	0	2	1	35	2	15	4
140	0	19	0	2	1	28	2	13	3
63	1	37	1	1	2	35	0	16	4
84	0	18	0	2	1	35	1	16	4
308	0	26	0	2	1	35	1	16	4
356	0	34	0	2	2	35	2	16	4
147	0	19	0	2	1	33	0	13	4
335	0	29	0	2	1	30	5	12	4
394	1	19	0	2	1	30	2	12	4
109	0	19	0	2	1	28	0	14	3
481	0	33	1	2	1	28	0	14	3
561	0	36	0	3	2	36	4	13	3
68	0	18	0	2	1	29	1	12	4
182	0	20	0	2	1	28	4	13	4
296	0	26	0	2	1	31	4	17	3
297	0	26	0	2	1	31	4	17	3
188	0	20	0	2	1	31	2	16	4
383	0	53	0	2	2	31	0	16	4
499	0	38	1	2	2	31	0	16	4
493	0	36	1	2	2	35	7	14	4
102	0	19	0	2	1	37	7	19	3
530	0	26	0	3	2	37	0	19	3
384	0	54	0	2	2	34	4	17	4
541	0	31	0	3	2	34	1	17	4
5	0	21	0	1	1	28	0	12	4
18	0	24	0	1	1	40	1	17	3
310	0	27	0	2	2	29	0	15	4
1	0	18	0	1	1	36	4	19	3
479	0	33	1	2	2	35	0	17	4
348	0	33	0	2	2	34	2	13	4
378	0	47	0	2	2	34	4	13	4
282	0	24	0	2	1	40	3	18	3
255	0	21	0	2	1	32	1	12	4
503	0	44	1	2	1	32	2	12	4
606	0	34	1	3	2	32	0	12	4
400	1	19	0	2	1	38	7	14	3
277	0	24	0	2	1	31	1	11	3
293	0	26	0	2	1	31	2	11	3
38	1	27	0	1	1	39	2	19	3
442	1	22	0	2	1	39	5	19	3
119	0	19	0	2	1	29	5	11	3
636	1	38	1	3	2	36	2	17	4
180	0	20	0	2	1	30	7	16	4
508	0	55	1	2	2	30	0	16	4
145	0	19	0	2	1	40	12	16	3
219	0	20	0	2	1	27	2	12	4
170	0	20	0	2	1	27	3	12	3
407	1	20	0	2	1	27	3	12	3
66	1	58	1	1	1	32	0	17	4
549	0	33	0	3	2	32	3	17	4
244	0	21	0	2	1	32	1	18	3
538	0	31	0	3	1	32	4	18	3
367	0	35	0	2	2	32	1	11	3
3	0	19	0	1	1	28	6	11	3
214	0	20	0	2	1	29	3	11	4
614	0	39	1	3	2	36	3	14	4
327	0	28	0	2	2	27	5	14	3
388	1	18	0	2	1	27	3	14	3
264	0	22	0	2	1	40	2	19	3
281	0	24	0	2	2	40	5	19	3
534	0	28	0	3	1	28	2	11	4
267	0	22	0	2	1	30	5	17	3
274	0	23	0	2	1	30	0	11	4
110	0	19	0	2	1	37	9	15	4
346	0	31	0	2	2	37	1	15	4
122	0	19	0	2	1	27	1	14	4
412	1	20	0	2	1	35	4	13	4
61	1	35	1	1	1	34	0	19	3
283	0	24	0	2	2	41	1	18	3
78	0	18	0	2	1	27	2	11	4
595	1	39	0	3	2	27	0	11	4
202	0	20	0	2	1	31	5	17	4
621	0	52	1	3	2	41	3	17	3
322	0	28	0	2	1	31	1	11	4
168	0	20	0	2	1	27	2	11	3
360	0	34	0	2	2	26	2	12	4
362	0	34	0	2	2	26	2	12	4
354	0	33	0	2	2	36	9	18	4
355	0	33	0	2	2	36	9	18	4
551	0	33	0	3	2	36	3	18	4
212	0	20	0	2	1	34	4	18	4
295	0	26	0	2	1	26	1	13	4
315	0	27	0	2	1	38	4	16	4
67	1	63	1	1	1	34	0	12	4
234	0	21	0	2	1	41	10	19	3
328	0	28	0	2	1	38	5	17	4
164	0	20	0	2	1	26	0	13	3
507	0	51	1	2	2	36	2	12	3
487	0	34	1	2	1	39	4	20	3
642	1	55	1	3	2	39	2	20	3
260	0	22	0	2	1	32	3	11	4
582	1	28	0	3	2	41	3	16	3
611	0	36	1	3	2	41	1	16	3
440	1	22	0	2	2	34	0	11	3
128	0	19	0	2	1	38	1	13	3
397	1	19	0	2	1	38	3	13	3
387	1	18	0	2	1	30	9	17	4
374	0	43	0	2	2	36	3	13	4
416	1	20	0	2	1	36	7	13	4
132	0	19	0	2	1	26	1	11	3
532	0	27	0	3	2	26	5	11	3
113	0	19	0	2	1	40	4	20	3
142	0	19	0	2	1	36	8	20	3
372	0	39	0	2	2	36	6	20	3
307	0	26	0	2	1	38	2	15	4
502	0	44	1	2	2	38	0	15	4
223	0	20	0	2	1	38	3	18	4
527	0	26	0	3	2	38	2	18	4
477	0	31	1	2	2	28	0	10	4
555	0	34	0	3	2	27	0	10	4
558	0	34	0	3	2	27	0	10	4
263	0	22	0	2	1	42	4	17	3
338	0	30	0	2	1	33	1	11	4
556	0	34	0	3	2	35	11	12	4
588	1	31	0	3	2	35	2	12	4
152	0	19	0	2	1	41	9	20	3
450	1	26	0	2	2	41	2	20	3
357	0	34	0	2	2	30	1	10	4
365	0	35	0	2	2	39	6	16	4
566	0	38	0	3	2	25	1	12	3
32	1	22	0	1	1	41	6	15	3
521	1	49	1	2	2	40	1	14	3
49	0	56	1	1	1	29	2	17	4
148	0	19	0	2	1	31	5	18	4
42	1	35	0	1	1	38	4	19	4
557	0	34	0	3	1	37	0	13	4
569	0	41	0	3	2	37	1	13	4
124	0	19	0	2	1	27	0	16	3
155	0	20	0	2	1	27	2	16	3
539	0	31	0	3	1	26	1	15	4
501	0	40	1	2	2	26	3	15	3
385	1	18	0	2	1	42	7	20	3
22	1	19	0	1	1	34	5	20	3
200	0	20	0	2	1	39	3	15	4
201	0	20	0	2	1	39	3	15	4
382	0	52	0	2	2	24	1	12	4
505	0	49	1	2	2	34	1	11	4
395	1	19	0	2	1	43	1	18	3
349	0	33	0	2	2	28	5	17	3
573	0	46	0	3	2	39	4	21	3
491	0	35	1	2	2	39	5	19	4
321	0	28	0	2	2	36	4	12	4
526	0	25	0	3	2	36	0	12	4
184	0	20	0	2	1	32	2	10	4
609	0	35	1	3	2	32	2	10	4
627	0	56	1	3	2	24	0	13	4
432	1	22	0	2	1	40	5	16	4
446	1	23	0	2	1	26	0	9	4
641	1	51	1	3	2	28	1	17	4
371	0	37	0	2	2	43	3	20	3
415	1	20	0	2	1	33	6	20	3
289	0	25	0	2	1	29	3	18	3
258	0	21	0	2	1	29	2	9	4
25	1	20	0	1	1	30	0	9	3
324	0	28	0	2	2	34	3	10	3
470	0	27	1	2	1	23	6	11	4
572	0	44	0	3	2	39	0	14	4
622	0	52	1	3	2	39	1	14	4
330	0	28	0	2	2	42	7	15	3
288	0	25	0	2	1	38	2	13	4
343	0	30	0	2	2	23	2	12	4
542	0	31	0	3	1	25	1	15	4
376	0	44	0	2	2	33	3	10	4
24	1	20	0	1	1	31	4	9	3
605	0	34	1	3	2	30	0	9	4
181	0	20	0	2	1	24	1	10	3
352	0	33	0	2	1	24	2	10	3
210	0	20	0	2	1	24	4	14	4
35	1	23	0	1	1	41	3	17	4
284	0	24	0	2	2	26	6	16	3
567	0	39	0	3	2	26	0	16	3
23	1	20	0	1	1	43	4	16	3
425	1	21	0	2	1	44	2	19	3
437	1	22	0	2	1	40	2	13	3
103	0	19	0	2	1	25	0	15	3
26	1	20	0	1	1	44	3	18	3
496	0	37	1	2	2	37	0	12	4
136	0	19	0	2	1	25	1	9	3
104	0	19	0	2	1	39	4	20	4
160	0	20	0	2	1	29	2	18	4
304	0	26	0	2	1	27	8	17	3
133	0	19	0	2	1	37	4	11	3
193	0	20	0	2	1	44	8	20	3
171	0	20	0	2	1	32	0	20	3
465	1	34	0	2	2	32	0	9	3
436	1	22	0	2	1	35	1	16	2
138	0	19	0	2	1	27	0	17	4
483	0	33	1	2	2	23	0	12	3
535	0	29	0	3	2	39	1	12	3
254	0	21	0	2	1	40	4	22	3
82	0	18	0	2	1	33	5	15	2
320	0	28	0	2	1	38	3	17	2
265	0	22	0	2	1	34	2	14	2
336	0	29	0	2	2	42	3	18	4
592	1	35	0	3	2	33	3	16	2
480	0	33	1	2	2	33	2	20	4
615	0	42	1	3	2	33	1	20	4
604	0	33	1	3	2	39	4	13	4
47	0	52	1	1	1	28	1	8	4
272	0	23	0	2	1	28	0	8	4
187	0	20	0	2	1	24	1	15	4
90	0	19	0	2	1	38	5	18	2
139	0	19	0	2	1	28	2	8	3
10	0	21	0	1	1	41	0	20	4
632	1	30	1	3	2	36	1	18	2
451	1	26	0	2	1	30	0	19	4
339	0	30	0	2	2	36	7	14	2
105	0	19	0	2	1	39	9	16	2
131	0	19	0	2	1	39	9	16	2
41	1	32	0	1	1	45	2	20	3
130	0	19	0	2	1	45	6	20	3
116	0	19	0	2	1	37	10	22	3
610	0	36	1	3	2	22	0	9	4
546	0	33	0	3	1	36	0	10	3
625	0	55	1	3	2	29	5	8	4
158	0	20	0	2	1	29	2	19	3
476	0	31	1	2	2	38	2	21	4
249	0	21	0	2	1	23	0	9	3
417	1	20	0	2	1	23	0	9	3
516	1	37	1	2	2	23	0	9	3
77	0	18	0	2	1	39	4	21	4
65	1	48	1	1	2	31	1	15	2
206	0	20	0	2	1	34	4	13	2
396	1	19	0	2	1	32	2	20	4
514	1	34	1	2	2	32	3	20	4
602	0	33	1	3	2	35	0	10	4
430	1	21	0	2	1	26	4	17	4
431	1	21	0	2	1	26	4	17	4
482	0	33	1	2	2	36	5	21	4
273	0	23	0	2	1	38	5	19	2
484	0	34	1	2	2	42	4	20	4
358	0	34	0	2	2	36	3	22	3
640	1	50	1	3	2	30	1	8	4
4	0	20	0	1	1	40	6	12	3
40	1	30	0	1	1	40	8	19	2
537	0	30	0	3	1	24	0	8	3
106	0	19	0	2	1	35	2	21	4
462	1	33	0	2	2	31	1	16	2
167	0	20	0	2	1	43	3	19	4
564	0	37	0	3	2	21	4	12	4
485	0	34	1	2	2	38	0	14	2
134	0	19	0	2	1	21	1	9	4
389	1	18	0	2	1	21	0	9	4
39	1	29	0	1	1	30	0	15	2
141	0	19	0	2	1	22	3	8	4
616	0	42	1	3	2	41	3	14	4
373	0	40	0	2	2	41	12	21	4
216	0	20	0	2	1	22	1	13	3
227	0	20	0	2	1	23	2	15	4
189	0	20	0	2	1	31	4	20	4
410	1	20	0	2	1	37	1	10	3
317	0	27	0	2	2	31	1	8	4
101	0	19	0	2	1	31	2	12	2
44	0	33	1	1	1	34	2	21	4
344	0	30	0	2	2	39	6	12	4
612	0	36	1	3	2	39	2	12	4
126	0	19	0	2	1	26	1	7	4
165	0	20	0	2	1	38	4	20	2
174	0	20	0	2	1	24	1	16	3
433	1	22	0	2	1	24	0	16	3
333	0	29	0	2	1	21	0	13	4
359	0	34	0	2	1	20	4	10	4
405	1	20	0	2	1	41	7	20	2
455	1	28	0	2	2	41	5	20	2
309	0	27	0	2	2	43	2	16	4
318	0	28	0	2	2	43	3	16	4
497	0	37	1	2	2	43	7	16	4
236	0	21	0	2	1	21	1	8	4
552	0	33	0	3	2	25	0	17	4
475	0	30	1	2	2	37	1	20	2
544	0	32	0	3	2	26	0	7	3
543	0	32	0	3	2	32	5	18	2
186	0	20	0	2	1	28	4	19	4
368	0	35	0	2	2	41	1	12	3
447	1	24	0	2	1	44	6	18	4
204	0	20	0	2	1	43	4	21	4
316	0	27	0	2	2	37	3	22	4
332	0	28	0	2	2	31	1	11	2
392	1	19	0	2	1	24	0	7	3
409	1	20	0	2	1	47	7	20	3
87	0	19	0	2	1	41	8	22	4
509	0	56	1	2	2	33	0	11	2
125	0	19	0	2	1	36	5	22	4
302	0	26	0	2	2	39	7	21	2
117	0	19	0	2	1	47	5	21	3
194	0	20	0	2	1	23	0	7	3
146	0	19	0	2	1	23	1	16	4
20	0	56	0	1	2	29	0	12	5
361	0	34	0	2	2	33	1	8	4
197	0	20	0	2	1	21	0	8	3
198	0	20	0	2	1	21	0	8	3
179	0	20	0	2	1	30	10	15	5
222	0	20	0	2	1	44	2	18	2
291	0	26	0	2	2	27	1	12	2
59	1	32	1	1	1	42	1	15	2
161	0	20	0	2	1	23	1	16	3
74	0	18	0	2	1	20	0	9	3
156	0	20	0	2	1	22	3	15	3
634	1	35	1	3	2	32	5	19	2
467	1	41	0	2	2	25	3	6	4
434	1	22	0	2	1	45	0	18	4
203	0	20	0	2	1	31	0	16	5
574	0	46	0	3	2	33	0	13	5
601	0	31	1	3	2	29	0	11	5
340	0	30	0	2	2	43	8	22	4
628	0	58	1	3	2	43	4	22	4
623	0	54	1	3	2	26	1	13	5
55	1	16	1	1	1	34	1	16	5
107	0	19	0	2	1	34	3	16	5
143	0	19	0	2	1	20	1	7	4
423	1	20	0	2	1	23	1	6	4
285	0	24	0	2	1	42	6	12	3
286	0	24	0	2	1	42	6	12	3
287	0	24	0	2	1	42	6	12	3
199	0	20	0	2	1	26	0	11	5
489	0	35	1	2	1	21	2	14	3
331	0	28	0	2	1	34	5	22	4
490	0	35	1	2	2	25	1	18	4
247	0	21	0	2	1	36	9	21	2
246	0	21	0	2	1	35	3	16	5
48	0	54	1	1	2	40	1	13	2
547	0	33	0	3	2	32	3	22	3
111	0	19	0	2	1	34	3	13	5
441	1	22	0	2	1	42	0	13	4
95	0	19	0	2	1	21	2	7	3
594	1	37	0	3	2	21	0	7	3
108	0	19	0	2	1	34	4	17	5
275	0	23	0	2	1	40	5	22	2
522	1	52	1	2	2	33	1	12	5
380	0	50	0	2	2	21	0	6	4
589	1	31	0	3	2	39	8	22	2
510	0	59	1	2	2	18	0	9	4
511	0	59	1	2	2	18	0	9	4
438	1	22	0	2	1	36	1	15	5
548	0	33	0	3	2	28	2	6	3
80	0	18	0	2	1	26	1	19	3
252	0	21	0	2	1	23	2	6	3
398	1	19	0	2	1	39	2	12	2
448	1	24	0	2	1	30	6	21	4
294	0	26	0	2	1	36	4	17	5
185	0	20	0	2	1	18	0	8	4
473	0	30	1	2	1	23	0	17	4
565	0	37	0	3	2	23	0	17	4
350	0	33	0	2	2	25	2	14	5
607	0	35	1	3	2	24	0	10	5
17	0	23	0	1	1	45	1	16	4
629	0	58	1	3	2	30	1	10	5
553	0	33	0	3	2	29	0	6	4
517	1	37	1	2	2	34	1	12	5
73	0	18	0	2	1	20	0	7	3
129	0	19	0	2	1	20	0	7	3
426	1	21	0	2	1	47	3	16	3
178	0	20	0	2	1	26	0	10	2
207	0	20	0	2	1	45	12	22	4
311	0	27	0	2	1	46	11	24	3
151	0	19	0	2	1	37	7	24	3
278	0	24	0	2	2	35	1	8	4
414	1	20	0	2	1	37	4	9	4
36	1	24	0	1	1	25	2	9	5
631	1	30	1	3	2	34	2	21	2
221	0	20	0	2	1	29	2	17	5
279	0	24	0	2	1	27	5	16	5
33	1	23	0	1	1	48	12	23	3
577	0	58	0	3	2	20	1	14	3
325	0	28	0	2	1	48	4	17	3
224	0	20	0	2	1	21	2	6	3
177	0	20	0	2	1	44	11	23	4
89	0	19	0	2	1	49	11	19	3
644	1	58	1	3	2	31	0	18	5
620	0	46	1	3	2	38	3	16	5
190	0	20	0	2	1	23	4	13	5
420	1	20	0	2	1	25	4	5	4
375	0	44	0	2	2	43	2	13	4
183	0	20	0	2	1	38	2	17	5
458	1	30	0	2	1	42	4	11	3
100	0	19	0	2	1	18	2	9	3
127	0	19	0	2	1	18	2	9	3
231	0	21	0	2	1	36	4	10	2
370	0	36	0	2	1	42	12	25	3
575	0	50	0	3	2	24	1	11	2
474	0	30	1	2	2	22	0	12	5
225	0	20	0	2	1	26	1	16	5
466	1	38	0	2	2	33	3	9	2
298	0	26	0	2	1	40	8	25	3
208	0	20	0	2	1	36	0	19	5
301	0	26	0	2	2	45	11	23	2
347	0	32	0	2	2	45	14	23	2
79	0	18	0	2	1	18	0	6	4
262	0	22	0	2	2	41	2	11	4
19	0	53	0	1	2	33	3	19	5
427	1	21	0	2	1	39	5	17	5
280	0	24	0	2	1	35	6	22	2
399	1	19	0	2	1	48	6	24	3
536	0	29	0	3	2	48	3	24	3
329	0	28	0	2	2	45	9	13	3
270	0	23	0	2	1	38	4	14	5
50	0	56	1	1	1	33	0	10	5
520	1	47	1	2	2	21	0	16	3
112	0	19	0	2	1	18	1	12	3
554	0	34	0	3	2	23	0	12	2
60	1	35	1	1	1	28	0	21	4
76	0	18	0	2	1	19	0	5	4
428	1	21	0	2	1	19	2	5	4
2	0	19	0	1	1	27	0	8	2
638	1	41	1	3	2	32	0	6	4
454	1	28	0	2	1	37	3	23	2
424	1	20	0	2	1	48	10	19	2
351	0	33	0	2	2	44	5	24	4
11	0	21	0	1	1	21	1	5	3
259	0	22	0	2	1	16	0	10	4
81	0	18	0	2	1	40	3	18	5
630	0	59	1	3	2	19	2	15	4
486	0	34	1	2	2	35	2	20	5
45	0	39	1	1	2	48	5	21	4
562	0	36	0	3	2	38	9	10	2
618	0	45	1	3	2	46	1	15	4
268	0	23	0	2	2	32	1	8	2
232	0	21	0	2	1	17	0	11	3
366	0	35	0	2	1	40	2	24	2
523	1	57	1	2	2	24	0	16	5
500	0	38	1	2	2	21	1	17	4
37	1	24	0	1	1	49	10	21	2
54	0	72	1	1	2	46	6	13	3
196	0	20	0	2	1	41	6	18	5
233	0	21	0	2	1	42	0	10	3
608	0	35	1	3	2	45	1	12	3
70	0	18	0	2	1	21	0	14	5
31	1	22	0	1	1	19	0	4	4
342	0	30	0	2	2	19	1	4	4
118	0	19	0	2	1	23	1	4	3
72	0	18	0	2	1	51	7	23	3
56	1	26	1	1	1	22	0	18	3
57	1	26	1	1	1	22	0	18	3
226	0	20	0	2	1	15	0	10	4
14	0	22	0	1	1	17	0	6	3
191	0	20	0	2	1	17	0	6	3
173	0	20	0	2	1	23	0	16	5
422	1	20	0	2	1	23	2	19	4
498	0	37	1	2	2	44	4	11	3
560	0	35	0	3	2	18	0	4	4
590	1	32	0	3	2	32	5	22	2
578	0	59	0	3	2	34	0	6	4
472	0	29	1	2	1	42	6	19	5
9	0	21	0	1	1	17	0	13	3
529	0	26	0	3	1	35	0	8	2
637	1	39	1	3	2	18	0	11	5
86	0	18	0	2	1	21	3	9	2
149	0	19	0	2	1	17	0	4	4
597	1	50	0	3	2	32	3	7	2
341	0	30	0	2	2	43	9	10	3
386	1	18	0	2	1	47	3	13	3
34	1	23	0	1	1	23	1	3	4
580	1	24	0	3	1	41	6	21	5
619	0	46	1	3	2	20	0	3	4
75	0	18	0	2	2	15	1	9	3
213	0	20	0	2	1	20	0	17	3
624	0	54	1	3	2	50	7	21	4
401	1	19	0	2	1	17	0	8	5
626	0	55	1	3	2	17	0	8	5
159	0	20	0	2	1	19	0	3	4
217	0	20	0	2	1	36	4	22	5
635	1	37	1	3	2	30	0	4	4
461	1	32	0	2	1	27	1	22	4
579	1	23	0	3	1	41	3	9	4
444	1	23	0	2	1	41	1	13	5
639	1	46	1	3	2	35	1	22	5
456	1	28	0	2	2	24	0	3	3
457	1	28	0	2	2	24	0	3	3
88	0	19	0	2	1	39	5	18	1
115	0	19	0	2	1	25	1	5	5
114	0	19	0	2	1	20	1	5	5
643	1	55	1	3	2	53	5	22	3
313	0	27	0	2	2	37	11	18	1
290	0	26	0	2	2	40	1	17	1
144	0	19	0	2	1	34	2	15	1
488	0	35	1	2	2	41	3	22	5
220	0	20	0	2	1	17	0	3	4
528	0	26	0	3	1	42	3	26	2
334	0	29	0	2	2	22	2	16	2
439	1	22	0	2	1	34	3	14	1
633	1	35	1	3	1	51	4	21	4
568	0	40	0	3	2	28	4	23	3
525	0	25	0	3	1	40	12	20	1
494	0	36	1	2	2	40	1	9	2
27	1	21	0	1	1	18	0	16	3
58	1	29	1	1	1	41	2	20	1
413	1	20	0	2	1	38	1	14	1
46	0	50	1	1	2	39	4	20	1
314	0	27	0	2	2	42	8	20	1
137	0	19	0	2	1	32	2	4	3
587	1	31	0	3	1	19	0	15	5
369	0	36	0	2	2	36	14	25	2
591	1	33	0	3	2	36	0	7	2
379	0	49	0	2	2	29	4	22	2
513	1	31	1	2	1	42	3	21	1
269	0	23	0	2	1	17	0	16	4
421	1	20	0	2	1	40	5	21	1
6	0	21	0	1	1	16	0	12	5
248	0	21	0	2	1	15	1	14	4
162	0	20	0	2	1	26	0	20	5
69	0	18	0	2	1	44	12	28	3
163	0	20	0	2	1	30	0	15	1
16	0	22	0	1	1	30	5	13	1
303	0	26	0	2	1	44	4	21	1
377	0	45	0	2	2	45	0	10	3
7	0	21	0	1	1	21	0	2	3
53	0	59	1	1	1	46	1	18	5
545	0	32	0	3	1	16	0	3	3
157	0	20	0	2	1	18	0	15	5
30	1	22	0	1	1	44	5	16	1
271	0	23	0	2	1	51	8	25	4
245	0	21	0	2	1	16	0	15	3
524	0	24	0	3	1	46	6	18	1
257	0	21	0	2	1	39	7	24	5
28	1	21	0	1	1	45	2	16	1
402	1	19	0	2	1	42	8	24	5
403	1	19	0	2	1	42	8	24	5
598	1	54	0	3	2	15	0	4	5
599	1	54	0	3	2	15	0	4	5
515	1	35	1	2	1	51	13	27	2
98	0	19	0	2	1	42	3	8	4
228	0	20	0	2	1	49	12	27	4
540	0	31	0	3	2	40	7	23	1
266	0	22	0	2	1	30	5	10	1
443	1	23	0	2	1	30	3	10	1
364	0	35	0	2	1	16	2	14	5
613	0	37	1	3	2	33	1	5	2
469	0	27	1	2	2	40	6	12	1
408	1	20	0	2	1	15	0	13	5
62	1	36	1	1	1	46	11	29	3
435	1	22	0	2	1	47	7	17	1
96	0	19	0	2	1	55	8	22	2
468	1	43	0	2	2	39	1	6	4
471	0	27	1	2	2	49	8	21	1
518	1	38	1	2	2	30	3	19	1
319	0	28	0	2	2	42	11	28	2
253	0	21	0	2	1	47	6	23	5
43	0	30	1	1	1	48	6	18	5
449	1	25	0	2	2	43	2	13	1
600	0	26	1	3	2	19	2	16	2
512	1	31	1	2	2	15	0	16	4
235	0	21	0	2	1	20	1	2	5
506	0	50	1	2	2	21	0	2	5
418	1	20	0	2	1	37	4	7	5
563	0	37	0	3	2	25	4	11	1
123	0	19	0	2	1	21	3	19	5
21	1	18	0	1	1	35	2	9	1
584	1	28	0	3	2	26	0	9	1
52	0	58	1	1	2	54	5	19	4
71	0	18	0	2	1	15	0	16	3
243	0	21	0	2	1	15	0	16	3
519	1	46	1	2	2	15	0	16	3
411	1	20	0	2	1	47	2	15	1
299	0	26	0	2	1	39	10	28	2
230	0	20	0	2	1	46	10	30	3
218	0	20	0	2	1	49	8	12	4
172	0	20	0	2	1	49	12	30	3
240	0	21	0	2	1	54	8	18	4
429	1	21	0	2	1	26	5	8	1
12	0	21	0	1	1	55	9	18	2
13	0	21	0	1	1	55	9	18	2
195	0	20	0	2	1	16	0	16	5
460	1	32	0	2	2	52	7	22	1
154	0	19	0	2	1	34	8	23	1
453	1	27	0	2	1	45	6	26	1
345	0	31	0	2	1	31	0	7	1
586	1	29	0	3	2	15	6	17	3
550	0	33	0	3	1	32	0	7	1
406	1	20	0	2	1	15	0	4	2
250	0	21	0	2	1	38	4	4	4
94	0	19	0	2	1	42	1	6	4
242	0	21	0	2	1	42	3	6	4
533	0	27	0	3	1	46	10	27	5
583	1	28	0	3	1	25	0	6	1
581	1	26	0	3	1	51	10	27	1
576	0	57	0	3	2	51	7	31	4
531	0	27	0	3	1	47	13	29	1
29	1	21	0	1	1	37	1	6	1
64	1	46	1	1	2	15	0	18	2
312	0	27	0	2	1	35	9	28	1
276	0	23	0	2	1	53	4	14	5
300	0	26	0	2	1	52	13	32	1
478	0	32	1	2	2	51	7	35	4
306	0	26	0	2	2	52	10	34	1

## Sheet: code
code		Living	Education	Income
		0=alone	1=less than bachelor	1=less than 20,000 baht
		1=with partner	2= bachelor	2=20,000 baht and more
			3=master and higher
